# Supplementary material for: Practice patterns on the management of secondary hyperparathyroidism in the United States: Results from a modified Delphi panel
Source: PLoS One. 2025 Jan 31;20(1):e0266281. doi: 10.1371/journal.pone.0266281 (PMC11785329; doi:10.1371/journal.pone.0266281)
Supplement: S1 Data — (XLSX) [file pone.0266281.s002.xlsx]

## Sheet: Round 1
		Participant 1	Participant 2	Participant 3	Participant 4	Participant 5	Participant 6	Participant 7	Participant 8	Participant 9	Participant 10		Consensus agreed?	modal answers	new mode
Q1:		A	A	A	SA	A	SA	SA	A	SA	SA		Consensus	Agree
Q2A		Y	Y	Y	Y	Y	Y	Y	Y	Y	Y		Consensus	Y
Q3A	G3A	Yearly	6-9m	Yearly	6-9m	6m	6-9m	6m	6m	6m	6m			6monthly
	G3B	Yearly	6m	6-9m	6-9m	6m	6-9m	3m	6m	3m	3m			3m/6m/6-9
	G4	6-9m	3m	6m	6m	3m	6m	3m	3m	3m	3m			3m
	G5<15	6m	3m	3m	3m	3m	3m	3m	3m	3m	3m		Consensus	3m
	G5D	3m	3m	3m	3m	3m	3m	3m	3m	3m	3m		Consensus	3m
Q3B	G3A	Yearly	6-9m	Yearly	6-9m	6m	6-9m	6m	6m	6m	6m			6monthly
	G3B	Yearly	6m	6-9m	6-9m	6m	6-9m	6m	6-9m	3m	3m			6-9m
	G4	6-9m	3m	6m	6-9m	3m	6-9m	3m	3m	3m	3m			3m
	G5<15	6m	3m	3m	3m	3m	3m	3m	3m	3m	3m		Consensus	3m
	G5D	3m	3m	3m	3m	3m	3m	3m	3m	3m	3m		Consensus	3m
Q3C	G3A	Yearly	6-9m	Yearly	Yearly	6m	6-9m	6m	6m	6m	6m			6m
	G3B	Yearly	6m	Yearly	Yearly	6m	6-9m	3m	6m	3m	3m			6m/yearly
	G4	6-9m	6m	6m	Yearly	3m	6m	3m	3m	3m	3m			3m
	G5<15	6-9m	3m	3m	6m	3m	3m	3m	3m	3m	3m		Consensus	3m
	G5D	3m	3m	3m	6m	3m	3m	3m	3m	3m	3m		Consensus	3m
Q4A:		NA	Y	N	NA	Y	Y	Y	Y	Y	N		Consensus	Y		Text:	Alakaline Phos	FGF-23	Vit D	PTH	BNP levels	Calcium	Urine protein/creatinine level		CKD	BMD
Q4B:		NA	N	N	Y	Y	Y	N	Y	N	N			N			DEXA	Renal ultrasound	Parathyroid imaging	BMD
Q4C:		NA	Y	N	N	N	N	Y	N	Y	N		Consensus	N			PTh	Ca	Phosphate	Kidney Disease Risk Equation			Bone Biopsy
Q4D:		NA	N	Y	N	N	N	N	N	N	N		Consensus	N			Usound
Q5:		IF	IF	SF	IF	SF	VIF	IF	VIF	VIF	VIF		Consensus	Infrequently			Cost of testing not covered (1)
Q10:		300-599	300-599	150-300	150-300	150-300	Other	Other	Other	300-599	150-300			150-300			Depends on CKD grade (3) 150-599
Q11:		8->9	Other	8->9	8->9	2-4	8->9	8->9	Other	8->9	5-7			8->9			over 600 out of target
Q12:		3g	Other	2g	2g	2g	2g	Other	2g	Other	2g			2g			Neither 2/3 better than other		LDO dependent
Q13:		Agree	Agree	Agree	Agree	Agree	Agree	Agree	Agree	Agree	Agree		Consensus	Agree
Q14:		>5.5	>5.5	>4.5	>6	>5.5	>4.5	>5,5	>5.5	>4.5	>4.5			>5,5
Q15:		AB	AB	AB	AB	AB	AB	AB	AB	AB	AB		Consensus	Agree with Both
Q16:		Other	1-2m	1-2m	3m	1-2m	1-2m	1-2m	1-2m	1-2m	1-2m		Consensus	1-2m			<1mo
Q18:		YA	YA	YA	YS	YA	YA	YA	YA	YA	YA		Consensus	Yes, all pts
Q21:		SF	SF	NF	NF	SF	SF	SF	SF	NF	SF		Consensus	Somehwat feasible
Q23:		9.5	9.5	9.5	9.5	8.5	9.5	9.5	Other	9.5	9.5		Consensus	9.5			10.2
Q24:		>2.5	>2.5	<2.5	NA	>2.5	<2.5	>2.5	>2.5	Other	<2.5			>2.5
Q25:		YS	YS	N	NA	N	YS	N	YS	YS	N			Yes, sometimes			If Ca is low
Q27:		YS	YA	YS	NA	N	YA	YA	YA	YA	YA			Yes, always
Q31:		SC	VC	VC	NA	VC	SC	NC	SC	SC	SC			somewhat concerned
Q32A:		N	Y	Y	N	Y	N	N	N	N	N		Consensus	No
Q32B:		Y	N	Y	N	Y	Y	N	Y	Y	Y		Consensus	Yes
Q32C:		Y	Y	Y	N	Y	N	N	Y	Y	Y		Consensus	yes
Q32D:		Y	Y	Y	N	Y	Y	Y	Y	Y	Y		Consensus	Yes
Q32E:		N	N	Y	N	Y	Y	N	Y	Y	N			Yes/No
Q33:		AB	AB	D	AB	AB	AB	AB	AB	Ab	A1		Consensus	Agree with Both
Q35:		Calcimim	Calcimim	Vit D	Calcimim	Vit D	Other	Vit D	Calcimim	Calcimim	Calcimim			Calcimimetics			Adding Ca suppl on increased Ca intake
Q37:		Y	N	N	N	Y	Y	N	N	N	Y			No
Q38:		N	N	N	N	YM	N	N	N	N	YM		Consensus	No
Q41:		B>50	B>50	B>50	Bfew	Balmostall	B>50	Balmostall	BF	BF	BF			Beneficial at least 50%/Beneficial for a few
Q42:		Y	Y	Y	NA	N	Y	Y	Y	Y	Y		Consensus	Yes			High Phos and cal
Q43:		1-2m	3m	3m	3m	3m	1-2m	1-2m	1-2m	1-2m	1-2m			1-2m			Associated hypercalcemia and or hyperphosphatemia
Q47:		Y	Y	Y	N	Y	N	N	Y	Y	Y		Consensus	Yes
Q49:		N	Y	N	N	Y	Y	Y	Y	Y	Y		Consensus	Yes			Associated hypercalcemia and or hyperphosphatemia
Q50:		Y	Y	Y	Y	Y	Y	Y	Y	N	Y		Consensus	Yes
Q52:		AB	AB	A1	AB	A1	AB	A2	AB	AB	AB		Consensus	Agree with Both
Q53:		YB	YB	YB	YB	YE	YB	YB	YB	YB	YB		Consensus	yes both
Q54AC		Other	>4.5	>4.5	>5.5	Other	>6	Other	>4.5	>4.5	>4.5			>4.5			Used with any levels as they dose on PTH no Phos
Q54AE		Other	>4.5	>4.5	>5.5	Other	>6	Other	>4.5	>4.5	>4.5			>4.5
Q54BC		300-599	600-1000	300-599	300-599	300-599	600-1000	300-599	300-599	300-599	300-599		Consensus	300-599
Q54BE		300-599	600-1000	300-599	300-599	300-599	600-100	300-599	300-599	300-599	300-599		Consensus	300-599
Q54CC		g5d	g5d	g5	g5d	g4	g5d	g5d	g5d	g5d	g5d		Consensus	g5d
Q54CE		g5d	g5d	g5d	g5d	g4	g5d	g5d	g5d	g5d	g5d		Consensus	g5d
Q54DC		Normal	Normal	Normal	Normal	<lower	Normal	Normal	Normal	Normal	<LLN		Consensus	normal
Q54DE		Normal	Normal	Normal	Normal	<lower	Normal	Normal	Normal	Normal	<LLN		Consensus	normal
Q55C		1st	1st	2nd	1st	2nd	2nd	2nd	1st	1st	2nd			1st/2nd	1st
Q55E		1st	1st	1st	2nd	1st	2nd	3rd	1st	1st	2nd			1st
Q56		Equal	More	More	Less	More	Equal	Less	More	Less	Less		Factual Q	More/Less
Q57		Y	N	Y	N	Y	Y	N	Y	Y	Y		Consensus	yes
Q59C		1-2m	3m	6m	3m	1-2m	1-2m	1-2m	1-2m	1-2m	1-2m		Consensus	1-2m
Q59E		3m	3m	6m	3m	1-2m	1-2m	1-2m	1-2m	1-2m	1-2m			1-2m
Q61		N	N	N	N	N	N	N	N	N	N		Consensus	No
Q62:		N	N	Y	Y	N	Y	Y	Y	N	N			Yes/No			BMD IPTH	BMD BAP IPTH		BMD BAP IPTH Cterminal Peptide, VitD levels				BAP IPTH	BMD IPTH
Q64:		R	R	U	R	R	VR	VR	VR	R	R		Consensus	very receptive/receptive			Education
Q65:		U	U	U	U	SA	U	SA	SA	SA	SA		Factual Q	Unaware/Somehwat Aware
Q66:		MI	NI	MI	MI	SI	SI	SI	VI	SI	SI			Somehwat involved
Q67:		>75	<25	<25	50-75	50-75	50-75	>75	25-49	50-75	25-49		Factual Q	50-75
Q69:		<25	25-49	<25	25-49	25-49	<25	25-49	50-75	25-49	50-75		Factual Q	25-49
Q71A:		YA	YA	YU	N	YU	YU	YA	YU	YU	YU		Factual Q	Yes, used
Q71B:		YA	YU	YU	YA	YU	YU	YA	YU	YU	YU		Factual Q	Yes, used (consensus)
Q71C:		YA	YU	YU	YA	YU	YU	YA	YU	YU	YU		Factual Q	Yes, used (consensus)
Q71D:		YU	YU	N	YA	YU	N	YA	N	N	YA		Factual Q	No
Q71E:		YU	YA	YA	YA	YU	N	N	N	YU	N		Factual Q	No
Q71F:		YU	YA	YA	YU	YU	YU	YU	YU	N	YA		Factual Q	Yes, used
Q71G:		YA	N	YA	YA	YU	N	N	N	YU	YA		Factual Q	No
Q71H:		YU	YA	N	YA	YU	N	YA	YU	N	N		Factual Q	Yes, available/yes, used
Q71I:		YU	YA	N	YU	YU	N	N	YU	N	YA		Factual Q	Yes, used
Q71J:		YU	N	N	N	YU	N	N	YU	N	N		Factual Q	No (consensus)

## Sheet: Round 2
		Participant 1	Participant 2	Participant 3	Participant 4	Participant 5	Participant 6	Participant 7	Participant 8	Participant 9	Participant 10		Consensus agreed?	modal answers	new mode
Q1:		A	A	A	SA	A	SA	SA	A	SA	SA		Consensus	Agree
Q2A		Y	Y	Y	Y	Y	Y	Y	Y	Y	Y		Consensus	Y
Q3A	G3A	Yearly	6-9m	Yearly	6-9m	6m	6-9m	6m	6m	6m	6m			6m
	G3B	6m	6m	6-9m	6m	6m	6-9m	3m	6m	3m	6m			6m
	G4	3m	3m	3m	3m	3m	6m	3m	3m	3m	3m		Consensus	3m
	G5<15	6m	3m	3m	3m	3m	3m	3m	3m	3m	3m		Consensus	3m
	G5D	3m	3m	3m	3m	3m	3m	3m	3m	3m	3m		Consensus	3m
Q3B	G3A	Yearly	6-9m	Yearly	6-9m	6m	6-9m	6m	6m	6m	6m			6m
	G3B	6-9m	6m	6-9m	6-9m	6m	6-9m	6m	6-9m	3m	6m			6-9m
	G4	3m	3m	3m	3m	3m	6-9m	3m	3m	3m	3m		Consensus	3m
	G5<15	6m	3m	3m	3m	3m	3m	3m	3m	3m	3m		Consensus	3m
	G5D	3m	3m	3m	3m	3m	3m	3m	3m	3m	3m		Consensus	3m
Q3C	G3A	Yearly	6-9m	Yearly	Yearly	6m	6-9m	6m	6m	6m	6m			6m
	G3B	Yearly	6m	6m	6m	6m	6-9m	3m	6m	6m	6m		Consensus	6m
	G4	3m	3m	3m	3m	3m	6m	3m	3m	3m	3m		Consensus	3m
	G5<15	6-9m	3m	3m	6m	3m	3m	3m	3m	3m	3m		Consensus	3m
	G5D	3m	3m	3m	6m	3m	3m	3m	3m	3m	3m		Consensus	3m
Q4A:		NA	Y	N	NA	Y	Y	Y	Y	Y	N		Consensus	Y		Text:	Alakaline Phos	FGF-23	Vit D	PTH	BNP levels	Calcium	Urine protein/creatinine level		CKD	BMD
Q4B:		NA	N	Y	Y	N	N	N	N	N	N		Consensus	N			DEXA	Renal ultrasound	Parathyroid imaging	BMD
Q4C:		NA	Y	N	N	N	N	Y	N	Y	N		Consensus	N			PTh	Ca	Phosphate	Kidney Disease Risk Equation			Bone Biopsy
Q4D:		NA	N	Y	N	N	N	N	N	N	N		Consensus	N			Usound
Q5:		IF	IF	SF	IF	SF	VIF	IF	VIF	VIF	VIF		Consensus	Infrequently			Cost of testing not covered (1)
Q10:		150-300	150-300	150-300	150-300	150-300	Other	Other	150-300	150-300	150-300		Consensus	150-300			Depends on CKD grade (3) 150-599
Q11:		8->9	Other	8->9	8->9	4-6	8->9	8->9	8->9	8->9	8->9		Consensus	8->9			over 600 out of target
Q12:		2g	2g	2g	2g	2g	2g	Other	2g	2g	2g		Consensus	2g			Neither 2/3 better than other		LDO dependent
Q13:		Agree	Agree	Agree	Agree	Agree	Agree	Agree	Agree	Agree	Agree		Consensus	Agree
Q14:		>5.5	>5.5	>5.5	>5.5	>5.5	>5.5	>5,5	>5.5	>4.5	>5.5		Consensus	>5,5
Q15:		AB	AB	AB	AB	AB	AB	AB	AB	AB	AB		Consensus	Agree with Both
Q16:		Other	1-2m	1-2m	3m	1-2m	1-2m	1-2m	1-2m	1-2m	1-2m		Consensus	1-2m			<1mo
Q18:		YA	YA	YA	YS	YA	YA	YA	YA	YA	YA		Consensus	Yes, all pts
Q21:		SF	SF	NF	NF	SF	SF	SF	SF	NF	SF		Consensus	Somehwat feasible
Q23:		9.5	9.5	9.5	9.5	8.5	9.5	9.5	Other	9.5	9.5		Consensus	9.5			10.2
Q24:		>2.5	>2.5	>2.5	NA	>2.5	>2.5	>2.5	>2.5	Other	>2.5		Consensus	>2.5
Q25:		YS	YS	N	NA	N	YS	N	YS	YS	YS		Consensus	Yes, sometimes			If Ca is low
Q27:		YS	YA	YS	NA	N	YA	YA	YA	YA	YA		Consensus	Yes, always
Q31:		SC	VC	SC	SC	VC	SC	NC	SC	SC	SC		Consensus	somewhat concerned
Q32A:		N	Y	Y	N	Y	N	N	N	N	N		Consensus	No
Q32B:		Y	N	Y	N	Y	Y	N	Y	Y	Y		Consensus	Yes
Q32C:		Y	Y	Y	N	Y	N	N	Y	Y	Y		Consensus	yes
Q32D:		Y	Y	Y	N	Y	Y	Y	Y	Y	Y		Consensus	Yes
Q32E:		N	N	Y	N	Y	N	N	N	Y	Y		Consensus	No
Q33:		AB	AB	D	AB	AB	AB	AB	AB	Ab	A1		Consensus	Agree with Both
Q35:		Calcimim	Calcimim	Calcimim	Calcimim	Vit D	Other	Calcimemetics	Calcimim	Calcimim	Calcimim		Consensus	Calcimimetics			Adding Ca suppl on increased Ca intake
Q37:		N	N	N	N	N	Y	N	N	N	N		Consensus	No
Q38:		N	N	N	N	YM	N	N	N	N	YM		Consensus	No
Q41:		B>50	B>50	B>50	Bfew	Balmostall	B>50	Balmostall	BF	BF	B>50			Beneficial >50%
Q42:		Y	Y	Y	NA	N	Y	Y	Y	Y	Y		Consensus	Yes			High Phos and cal
Q43:		1-2m	3m	3m	1-2m	3m	1-2m	1-2m	1-2m	1-2m	1-2m		Consensus	1-2m			Associated hypercalcemia and or hyperphosphatemia
Q47:		Y	Y	Y	N	Y	N	N	Y	Y	Y		Consensus	Yes
Q49:		N	Y	N	N	Y	Y	Y	Y	Y	Y		Consensus	Yes			Associated hypercalcemia and or hyperphosphatemia
Q50:		Y	Y	Y	Y	Y	Y	Y	Y	N	Y		Consensus	Yes
Q52:		AB	AB	A1	AB	A1	AB	A2	AB	AB	AB		Consensus	Agree with Both
Q53:		YB	YB	YB	YB	YE	YB	YB	YB	YB	YB		Consensus	yes both
Q54AC		>4.5	>4.5	>4.5	>4.5	Other	>4.5	Other	>4.5	>4.5	>4.5		Consensus	>4.5			Used with any levels as they dose on PTH no Phos
Q54AE		>4.5	>4.5	>4.5	>4.5	Other	>4.5	Other	>4.5	>4.5	>4.5		Consensus	>4.5
Q54BC		300-599	600-1000	300-599	300-599	300-599	600-1000	300-599	300-599	300-599	300-599		Consensus	300-599
Q54BE		300-599	600-1000	300-599	300-599	300-599	600-100	300-599	300-599	300-599	300-599		Consensus	300-599
Q54CC		g5d	g5d	g5	g5d	g4	g5d	g5d	g5d	g5d	g5d		Consensus	g5d
Q54CE		g5d	g5d	g5d	g5d	g4	g5d	g5d	g5d	g5d	g5d		Consensus	g5d
Q54DC		Normal	Normal	Normal	Normal	<lower	Normal	Normal	Normal	Normal	<LLN		Consensus	normal
Q54DE		Normal	Normal	Normal	Normal	<lower	Normal	Normal	Normal	Normal	<LLN		Consensus	normal
Q55C		1st	2nd	2nd	1st	2nd	2nd	2nd	1st	1st	1st			1st/2nd	1st
Q55E		1st	1st	1st	1st	1st	1st	3rd	1st	1st	1st		Consensus	1st
Q56		More	More	More	Less	More	More	Less	More	Less	Less		Factual Q	More/Less
Q57		Y	N	Y	N	Y	Y	N	Y	Y	Y		Consensus	yes
Q59C		1-2m	3m	6m	3m	1-2m	1-2m	1-2m	1-2m	1-2m	1-2m		Consensus	1-2m
Q59E		1-2m	1-2m	6m	1-2m	1-2m	1-2m	1-2m	1-2m	1-2m	1-2m		Consensus	1-2m
Q61		N	N	N	N	N	N	N	N	N	N		Consensus	No
Q62:		N	Y	Y	Y	N	Y	Y	Y	N	Y		Consensus	Yes			BMD IPTH	BMD BAP IPTH		BMD BAP IPTH Cterminal Peptide, VitD levels				BAP IPTH	BMD IPTH
Q64:		R	R	U	R	R	VR	VR	VR	R	R		Consensus	very receptive/receptive			Education
Q65:		U	U	U	U	SA	U	SA	SA	SA	U		Factual Q	Unaware/Somehwat Aware
Q66:		SI	Si	MI	SI	SI	SI	SI	VI	SI	SI		Consensus	Somehwat involved
Q67:		>75	<25	<25	50-75	50-75	50-75	>75	25-49	50-75	25-49		Factual Q	50-75
Q69:		<25	25-49	<25	25-49	25-49	<25	25-49	50-75	25-49	50-75		Factual Q	25-49
Q71A:		YA	YA	YU	N	YU	YU	YA	YU	YU	YU		Factual Q	Yes, used
Q71B:		YA	YU	YU	YA	YU	YU	YA	YU	YU	YU		Factual Q	Yes, used (consensus)
Q71C:		YA	YU	YU	YA	YU	YU	YA	YU	YU	YU		Factual Q	Yes, used (consensus)
Q71D:		YU	YU	N	YA	YU	N	YA	N	N	YA		Factual Q	No
Q71E:		YU	YA	YA	YA	YU	N	N	N	YU	N		Factual Q	No
Q71F:		YU	YA	YA	YU	YU	YU	YU	YU	N	YA		Factual Q	Yes, used
Q71G:		YA	N	YA	YA	YU	N	N	N	YU	YA		Factual Q	No
Q71H:		YU	YA	N	YA	YU	N	YA	YU	N	N		Factual Q	Yes, available/yes, used
Q71I:		YU	YA	N	YU	YU	N	N	YU	N	YA		Factual Q	Yes, used
Q71J:		YU	N	N	N	YU	N	N	YU	N	N		Factual Q	No (consensus)

## Sheet: Round 3
		Participant 1	Participant 2	Participant 3	Participant 4	Participant 5	Participant 6	Participant 7	Participant 8	Participant 9	Participant 10		Consensus agreed?	modal answers	new mode
Q1:		A	A	A	SA	A	SA	SA	A	SA	SA		Consensus	Agree
Q2A		Y	Y	Y	Y	Y	Y	Y	Y	Y	Y		Consensus	Y
Q3A	G3A	6m	6m	6m	6m	6m	6m	6m	6m	6m	6m		6m	6m
	G3B	3-6m	3-6m	3-6m	3-6m	3-6m	3-6m	3-6m	3-6m	3-6m	3-6m		3-6m	6m
	G4	3m	3m	3m	3m	3m	6m	3m	3m	3m	3m		Consensus	3m
	G5<15	6m	3m	3m	3m	3m	3m	3m	3m	3m	3m		Consensus	3m
	G5D	3m	3m	3m	3m	3m	3m	3m	3m	3m	3m		Consensus	3m
Q3B	G3A	6m	6m	6m	6m	6m	6m	6m	6m	6m	6m		6m	6m
	G3B	3-6m	3-6m	3-6m	3-6m	3-6m	3-6m	3-6m	3-6m	3-6m	3-6m		3-6m	6-9m
	G4	3m	3m	3m	3m	3m	6-9m	3m	3m	3m	3m		Consensus	3m
	G5<15	6m	3m	3m	3m	3m	3m	3m	3m	3m	3m		Consensus	3m
	G5D	3m	3m	3m	3m	3m	3m	3m	3m	3m	3m		Consensus	3m
Q3C	G3A	6m	6m	6m	6m	6m	6m	6m	6m	6m	6m		6m	6m
	G3B	Yearly	6m	6m	6m	6m	6-9m	3m	6m	6m	6m		Consensus	6m
	G4	3m	3m	3m	3m	3m	6m	3m	3m	3m	3m		Consensus	3m
	G5<15	6-9m	3m	3m	6m	3m	3m	3m	3m	3m	3m		Consensus	3m
	G5D	3m	3m	3m	6m	3m	3m	3m	3m	3m	3m		Consensus	3m
Q4A:		NA	Y	N	NA	Y	Y	Y	Y	Y	N		Consensus	Y		Text:	Alakaline Phos	FGF-23	Vit D	PTH	BNP levels	Calcium	Urine protein/creatinine level		CKD	BMD
Q4B:		NA	N	Y	Y	N	N	N	N	N	N		Consensus	N			DEXA	Renal ultrasound	Parathyroid imaging	BMD
Q4C:		NA	Y	N	N	N	N	Y	N	Y	N		Consensus	N			PTh	Ca	Phosphate	Kidney Disease Risk Equation			Bone Biopsy
Q4D:		NA	N	Y	N	N	N	N	N	N	N		Consensus	N			Usound
Q5:		IF	IF	SF	IF	SF	VIF	IF	VIF	VIF	VIF		Consensus	Infrequently			Cost of testing not covered (1)
Q10:		150-300	150-300	150-300	150-300	150-300	Other	Other	150-300	150-300	150-300		Consensus	150-300			Depends on CKD grade (3) 150-599
Q11:		8->9	Other	8->9	8->9	4-6	8->9	8->9	8->9	8->9	8->9		Consensus	8->9			over 600 out of target
Q12:		2g	2g	2g	2g	2g	2g	Other	2g	2g	2g		Consensus	2g			Neither 2/3 better than other		LDO dependent
Q13:		Agree	Agree	Agree	Agree	Agree	Agree	Agree	Agree	Agree	Agree		Consensus	Agree
Q14:		>5.5	>5.5	>5.5	>5.5	>5.5	>5.5	>5,5	>5.5	>4.5	>5.5		Consensus	>5,5
Q15:		AB	AB	AB	AB	AB	AB	AB	AB	AB	AB		Consensus	Agree with Both
Q16:		Other	1-2m	1-2m	3m	1-2m	1-2m	1-2m	1-2m	1-2m	1-2m		Consensus	1-2m			<1mo
Q18:		YA	YA	YA	YS	YA	YA	YA	YA	YA	YA		Consensus	Yes, all pts
Q21:		SF	SF	NF	NF	SF	SF	SF	SF	NF	SF		Consensus	Somehwat feasible
Q23:		9.5	9.5	9.5	9.5	8.5	9.5	9.5	Other	9.5	9.5		Consensus	9.5			10.2
Q24:		>2.5	>2.5	>2.5	NA	>2.5	>2.5	>2.5	>2.5	Other	>2.5		Consensus	>2.5
Q25:		YR	YR	YR	YR	YR	YR	YR	YR	YR	YR		Consensus	Yes Rarely			If Ca is low
Q27:		YS	YA	YS	NA	N	YA	YA	YA	YA	YA		Consensus	Yes, always
Q31:		SC	VC	SC	SC	VC	SC	NC	SC	SC	SC		Consensus	somewhat concerned
Q32A:		N	Y	Y	N	Y	N	N	N	N	N		Consensus	No
Q32B:		Y	N	Y	N	Y	Y	N	Y	Y	Y		Consensus	Yes
Q32C:		Y	Y	Y	N	Y	N	N	Y	Y	Y		Consensus	yes
Q32D:		Y	Y	Y	N	Y	Y	Y	Y	Y	Y		Consensus	Yes
Q32E:		N	N	Y	N	Y	N	N	Y	Y	Y	0.78	Consensus	No
Q33:		AB	AB	D	AB	AB	AB	AB	AB	Ab	A1		Consensus	Agree with Both
Q35:		Calcimim	Calcimim	Calcimim	Calcimim	Vit D	Other	Calcimemetics	Calcimim	Calcimim	Calcimim		Consensus	Calcimimetics			Adding Ca suppl on increased Ca intake
Q37:		N	N	N	N	N	Y	N	N	N	N		Consensus	No
Q38:		N	N	N	N	YM	N	N	N	N	YM		Consensus	No
Q41:		B>50	B>50	B>50	Bfew	B>50	B>50	Balmostall	BF	BF	B>50			Beneficial >50%
Q42:		Y	Y	Y	NA	N	Y	Y	Y	Y	Y		Consensus	Yes			High Phos and cal
Q43:		1-2m	3m	3m	1-2m	3m	1-2m	1-2m	1-2m	1-2m	1-2m		Consensus	1-2m			Associated hypercalcemia and or hyperphosphatemia
Q47:		Y	Y	Y	N	Y	N	N	Y	Y	Y		Consensus	Yes
Q49:		N	Y	N	N	Y	Y	Y	Y	Y	Y		Consensus	Yes			Associated hypercalcemia and or hyperphosphatemia
Q50:		Y	Y	Y	Y	Y	Y	Y	Y	N	Y		Consensus	Yes
Q52:		AB	AB	A1	AB	A1	AB	A2	AB	AB	AB		Consensus	Agree with Both
Q53:		YB	YB	YB	YB	YE	YB	YB	YB	YB	YB		Consensus	yes both
Q54AC		>4.5	>4.5	>4.5	>4.5	Other	>4.5	Other	>4.5	>4.5	>4.5		Consensus	>4.5			Used with any levels as they dose on PTH no Phos
Q54AE		>4.5	>4.5	>4.5	>4.5	Other	>4.5	Other	>4.5	>4.5	>4.5		Consensus	>4.5
Q54BC		300-599	600-1000	300-599	300-599	300-599	600-1000	300-599	300-599	300-599	300-599		Consensus	300-599
Q54BE		300-599	600-1000	300-599	300-599	300-599	600-100	300-599	300-599	300-599	300-599		Consensus	300-599
Q54CC		g5d	g5d	g5	g5d	g4	g5d	g5d	g5d	g5d	g5d		Consensus	g5d
Q54CE		g5d	g5d	g5d	g5d	g4	g5d	g5d	g5d	g5d	g5d		Consensus	g5d
Q54DC		Normal	Normal	Normal	Normal	<lower	Normal	Normal	Normal	Normal	<LLN		Consensus	normal
Q54DE		Normal	Normal	Normal	Normal	<lower	Normal	Normal	Normal	Normal	<LLN		Consensus	normal
Q55C		1st	2nd	2nd	1st	2nd	2nd	2nd	1st	1st	1st			1st/2nd	1st
Q55E		1st	1st	1st	1st	1st	1st	3rd	1st	1st	1st		Consensus	1st
Q56		More	More	More	Less	More	More	Less	More	Less	Less		Factual Q	More/Less
Q57		Y	N	Y	N	Y	Y	N	Y	Y	Y		Consensus	yes
Q59C		1-2m	3m	6m	3m	1-2m	1-2m	1-2m	1-2m	1-2m	1-2m		Consensus	1-2m
Q59E		1-2m	1-2m	6m	1-2m	1-2m	1-2m	1-2m	1-2m	1-2m	1-2m		Consensus	1-2m
Q61		N	N	N	N	N	N	N	N	N	N		Consensus	No
Q62:		N	Y	Y	Y	N	Y	Y	Y	N	Y		Consensus	Yes			BMD IPTH	BMD BAP IPTH		BMD BAP IPTH Cterminal Peptide, VitD levels				BAP IPTH	BMD IPTH
Q64:		R	R	U	R	R	VR	VR	VR	R	R		Consensus	very receptive/receptive			Education
Q65:		U	U	U	U	SA	U	SA	SA	SA	U		Factual Q	Unaware/Somehwat Aware
Q66:		SI	Si	MI	SI	SI	SI	SI	VI	SI	SI		Consensus	Somehwat involved
Q67:		>75	<25	<25	50-75	50-75	50-75	>75	25-49	50-75	25-49		Factual Q	50-75
Q69:		<25	25-49	<25	25-49	25-49	<25	25-49	50-75	25-49	50-75		Factual Q	25-49
Q71A:		YA	YA	YU	N	YU	YU	YA	YU	YU	YU		Factual Q	Yes, used
Q71B:		YA	YU	YU	YA	YU	YU	YA	YU	YU	YU		Factual Q	Yes, used (consensus)
Q71C:		YA	YU	YU	YA	YU	YU	YA	YU	YU	YU		Factual Q	Yes, used (consensus)
Q71D:		YU	YU	N	YA	YU	N	YA	N	N	YA		Factual Q	No
Q71E:		YU	YA	YA	YA	YU	N	N	N	YU	N		Factual Q	No
Q71F:		YU	YA	YA	YU	YU	YU	YU	YU	N	YA		Factual Q	Yes, used
Q71G:		YA	N	YA	YA	YU	N	N	N	YU	YA		Factual Q	No
Q71H:		YU	YA	N	YA	YU	N	YA	YU	N	N		Factual Q	Yes, available/yes, used
Q71I:		YU	YA	N	YU	YU	N	N	YU	N	YA		Factual Q	Yes, used
Q71J:		YU	N	N	N	YU	N	N	YU	N	N		Factual Q	No (consensus)
